# Supplementary material for: N′-(2,3-Dimethoxy­benzyl­idene)-2,4-dihydroxy­benzohydrazide
Source: Acta Crystallogr Sect E Struct Rep Online. 2010 Apr 10;66(Pt 5):o1027. doi: 10.1107/S1600536810012134 (PMC2979254; doi:10.1107/S1600536810012134)
Supplement: Supplementary file 2 [file e-66-o1027-Isup2.hkl]

# 
# h,k,l, Fc-squared, Fo-squared, sigma(Fo-squared) and status flag 
# 
data_I
_shelx_title ' 80403D_0m in Cc' 
_shelx_refln_list_code          4 
_shelx_F_calc_maximum      228.59 
_exptl_crystal_F_000       664.00 
_reflns_d_resolution_high  0.7830 
 
loop_ 
 _symmetry_equiv_pos_as_xyz 
 'x, y, z' 
 'x, -y, z+1/2' 
 'x+1/2, y+1/2, z' 
 'x+1/2, -y+1/2, z+1/2' 
 
_cell_length_a    24.9177 
_cell_length_b     5.0291 
_cell_length_c    13.0746 
_cell_angle_alpha  90.000 
_cell_angle_beta  118.994 
_cell_angle_gamma  90.000 
 
_shelx_F_squared_multiplier     1.000 
 
loop_ 
 _refln_index_h 
 _refln_index_k 
 _refln_index_l 
 _refln_F_squared_calc 
 _refln_F_squared_meas 
 _refln_F_squared_sigma 
 _refln_observed_status 
   2   0   0     3212.57     3361.39     54.33 o 
   4   0   0    14483.70    14312.43     63.93 o 
   6   0   0      241.15      215.27     11.40 o 
   8   0   0      942.99      842.28     15.16 o 
  10   0   0     1411.44     1428.67     47.72 o 
  12   0   0     2767.26     2919.92    102.29 o 
  14   0   0     2795.36     2956.21    101.27 o 
  16   0   0      567.59      568.21     28.66 o 
  18   0   0      397.84      371.77     25.67 o 
  20   0   0       29.58       23.69      9.81 o 
  22   0   0       28.11       34.94     12.74 o 
  24   0   0       22.13        9.57      9.87 o 
  26   0   0      130.26      153.36     23.34 o 
   1   1   0     1867.43     1869.10     60.97 o 
   3   1   0     4725.19     4796.20     84.09 o 
   5   1   0    16994.54    16694.10    341.03 o 
   7   1   0     1980.32     1617.48    136.13 o 
   9   1   0      378.17      394.99     19.01 o 
  11   1   0      109.86      107.57      5.10 o 
  13   1   0      174.17      165.19      6.43 o 
  15   1   0      295.64      283.13     11.21 o 
  17   1   0      537.23      543.59     16.40 o 
  19   1   0       23.60       22.41      5.32 o 
  21   1   0      421.48      469.58     17.43 o 
  23   1   0       47.21       60.41     10.74 o 
  25   1   0       17.76       29.02     14.06 o 
  27   1   0       27.38       17.41     14.48 o 
   0   2   0        2.97        3.00      1.63 o 
   2   2   0      350.67      328.59      9.66 o 
   4   2   0     1861.61     1821.98     17.97 o 
   6   2   0     1522.94     1505.09     93.42 o 
   8   2   0     1792.99     1745.50     29.05 o 
  10   2   0      526.70      503.89     15.55 o 
  12   2   0      217.26      226.46      9.80 o 
  14   2   0       27.44       25.54      4.77 o 
  16   2   0      542.68      571.49     21.89 o 
  18   2   0      111.81      117.94      9.36 o 
  20   2   0       26.17       32.90      8.41 o 
  22   2   0       56.26       53.14     10.57 o 
  24   2   0       17.35       21.66     13.34 o 
  26   2   0        6.44       17.35     14.06 o 
   1   3   0      230.07      219.65      6.14 o 
   3   3   0       45.50       45.94      3.65 o 
   5   3   0        7.81        8.04      2.13 o 
   7   3   0      370.09      333.48     21.95 o 
   9   3   0       11.48        9.96      3.39 o 
  11   3   0      108.10      106.50      7.96 o 
  13   3   0      577.26      571.72     20.62 o 
  15   3   0      492.28      521.52     22.99 o 
  17   3   0        8.71        2.31      5.49 o 
  19   3   0       72.91       71.74     11.59 o 
  21   3   0        0.69       -0.33      5.99 o 
  23   3   0        6.68        4.76      7.28 o 
   0   4   0        2.39        5.40      3.05 o 
   2   4   0       34.30       33.38      3.51 o 
   4   4   0      491.39      495.84     12.02 o 
   6   4   0      406.19      393.65     15.16 o 
   8   4   0     1498.50     1505.84     82.06 o 
  10   4   0     1094.15     1146.64     32.99 o 
  12   4   0       59.75       61.33     10.17 o 
  14   4   0        1.85        5.84      6.22 o 
  16   4   0       73.49       68.39     19.12 o 
  18   4   0        8.43        6.48      6.89 o 
  20   4   0       14.45        7.82      7.93 o 
   1   5   0       32.94       31.42      5.41 o 
   3   5   0      403.63      422.99     17.10 o 
   5   5   0      480.04      491.91     16.03 o 
   7   5   0       14.53       14.54      7.04 o 
   9   5   0       28.71       21.71      8.03 o 
  11   5   0       74.94       79.40     12.40 o 
  13   5   0        9.83        4.17      7.00 o 
  15   5   0        1.86        6.46     10.92 o 
  17   5   0       34.38       40.78     11.17 o 
   0   6   0      401.66      484.24     35.72 o 
   2   6   0        8.35        4.68      6.92 o 
   4   6   0      118.07      121.94     20.58 o 
   6   6   0        2.12        2.21      9.51 o 
   8   6   0       16.88        7.12     10.53 o 
 -27   1   1       11.92       11.73     12.45 o 
 -25   1   1       13.51       15.98     12.39 o 
 -23   1   1       82.91       74.11      8.88 o 
 -21   1   1       64.13       59.00      7.56 o 
 -19   1   1      565.51      554.72     17.19 o 
 -17   1   1       47.89       45.39      8.07 o 
 -15   1   1      308.01      300.71     10.47 o 
 -13   1   1       90.21       86.92      4.91 o 
 -11   1   1      205.52      179.21      6.51 o 
  -9   1   1      584.17      580.35     20.17 o 
  -7   1   1     1134.51     1158.89     35.18 o 
  -5   1   1    52253.09    49590.11    726.96 o 
  -3   1   1      833.07      681.02     68.17 o 
  -1   1   1     2831.49     2832.64     52.30 o 
   1   1   1     1290.04     1336.05     40.73 o 
   3   1   1     1160.35     1222.10     17.04 o 
   5   1   1     3562.26     3770.26     34.17 o 
   7   1   1     5456.31     5445.57    179.30 o 
   9   1   1      844.71      909.82     21.67 o 
  11   1   1      453.90      464.89     13.99 o 
  13   1   1      379.25      383.26     12.57 o 
  15   1   1      102.67       94.10      7.47 o 
  17   1   1      293.64      311.29     17.31 o 
  19   1   1       76.83       78.15      8.16 o 
  21   1   1       32.63       27.93      8.25 o 
  23   1   1       43.48       45.95     10.49 o 
  25   1   1       18.35       24.61      9.77 o 
 -26   2   1       47.89       51.82     17.29 o 
 -24   2   1       71.09       84.24     12.80 o 
 -22   2   1       24.99       18.30      7.53 o 
 -20   2   1      300.67      300.20     18.31 o 
 -18   2   1      355.81      370.09     18.95 o 
 -16   2   1      350.63      362.44     13.37 o 
 -14   2   1       60.20       59.19      5.98 o 
 -12   2   1     1053.65      983.67     27.98 o 
 -10   2   1     4914.12     4777.51    140.57 o 
  -8   2   1      380.33      367.01     12.32 o 
  -6   2   1      506.17      463.60     11.23 o 
  -4   2   1     1022.56     1035.10     13.95 o 
  -2   2   1      783.34      778.66      9.82 o 
   0   2   1      632.41      562.62     29.49 o 
   2   2   1      901.41      828.85     19.54 o 
   4   2   1      952.69     1003.05     34.60 o 
   6   2   1      629.89      656.64     20.28 o 
   8   2   1     1491.62     1547.34     17.31 o 
  10   2   1      380.29      364.75     20.40 o 
  12   2   1       62.37       39.05     21.82 o 
  14   2   1      100.80       88.94     21.77 o 
  16   2   1      131.33      122.27      9.14 o 
  18   2   1       42.93       41.16      6.91 o 
  20   2   1       15.80       11.90      5.70 o 
  22   2   1       69.51       79.53     12.19 o 
  24   2   1        3.38        7.48     11.79 o 
 -25   3   1        0.76        4.19      9.90 o 
 -23   3   1       17.76       19.91      8.86 o 
 -21   3   1       41.84       45.60     10.39 o 
 -19   3   1        1.78        0.56      5.74 o 
 -17   3   1      209.80      216.04     16.05 o 
 -15   3   1     1564.24     1556.23     38.13 o 
 -13   3   1     2558.59     2545.69     46.24 o 
 -11   3   1      997.23      950.19     31.84 o 
  -9   3   1      615.15      598.37     12.77 o 
  -7   3   1       84.43       83.78      4.78 o 
  -5   3   1      402.92      393.70     10.31 o 
  -3   3   1      199.63      190.89      6.32 o 
  -1   3   1      327.80      357.59      7.91 o 
   1   3   1      149.77      152.35      5.27 o 
   3   3   1      264.35      284.46      7.80 o 
   5   3   1      208.51      198.98      7.34 o 
   7   3   1      164.13      147.89      8.48 o 
   9   3   1      124.34      106.87     12.18 o 
  11   3   1      675.99      712.21     24.56 o 
  13   3   1      149.98      114.71     17.82 o 
  15   3   1       60.35       60.71     10.06 o 
  17   3   1       65.66       72.40     11.30 o 
  19   3   1       34.25       42.02     10.23 o 
  21   3   1       18.77       20.26      9.00 o 
  23   3   1       35.78       47.34     11.94 o 
 -22   4   1       37.72       29.70     10.04 o 
 -20   4   1       25.58       38.96     10.85 o 
 -18   4   1       86.62       79.67     20.97 o 
 -16   4   1        4.34        2.55      5.76 o 
 -14   4   1       44.77       38.95      9.15 o 
 -12   4   1      134.95      144.09     13.75 o 
 -10   4   1     1187.24     1230.22     33.93 o 
  -8   4   1      927.11      925.28     19.35 o 
  -6   4   1      378.96      383.17     10.87 o 
  -4   4   1       88.14       86.55     10.05 o 
  -2   4   1       32.02       33.19      4.03 o 
   0   4   1      200.72      205.71      7.15 o 
   2   4   1       10.81       10.00      2.82 o 
   4   4   1      379.92      365.88     13.98 o 
   6   4   1      266.57      265.18     12.46 o 
   8   4   1      255.89      274.59     13.00 o 
  10   4   1      227.58      236.81     16.09 o 
  12   4   1       17.60       18.76      8.08 o 
  14   4   1      173.36      194.59     16.27 o 
  16   4   1        7.42       12.06      7.20 o 
  18   4   1       67.05       73.97     12.98 o 
  20   4   1       25.34       27.43     10.23 o 
 -17   5   1        6.26        3.13      7.12 o 
 -15   5   1       26.08       28.33      9.53 o 
 -13   5   1       17.78       27.07      9.38 o 
 -11   5   1       10.64        7.24      6.44 o 
  -9   5   1      173.07      183.32     15.80 o 
  -7   5   1       34.78       44.90      7.62 o 
  -5   5   1      429.54      472.24     18.28 o 
  -3   5   1      126.46      122.35      7.69 o 
  -1   5   1      336.25      375.64     14.79 o 
   1   5   1      163.78      181.98     11.71 o 
   3   5   1      652.00      696.90     26.73 o 
   5   5   1      522.85      543.52     24.80 o 
   7   5   1      120.43      118.00     20.58 o 
   9   5   1       44.38       42.93      9.80 o 
  11   5   1       13.30       20.18      8.12 o 
  13   5   1       47.45       46.19     11.33 o 
  15   5   1       19.78       26.61     10.11 o 
 -10   6   1        1.98        8.20     10.47 o 
  -8   6   1       20.15       14.96     12.27 o 
  -6   6   1       60.29       56.41     11.41 o 
  -4   6   1       42.16       40.12     10.16 o 
  -2   6   1      270.24      281.28     29.14 o 
   0   6   1      170.83      197.74     34.14 o 
   2   6   1       36.96       49.84     16.96 o 
   4   6   1        4.62        8.74     10.89 o 
   6   6   1        1.50        3.83      9.93 o 
   8   6   1       15.48        8.44     10.83 o 
 -28   0   2       64.23       53.31     16.28 o 
 -26   0   2      331.71      347.22     29.62 o 
 -24   0   2      320.95      340.40     27.58 o 
 -22   0   2      153.94      180.10     19.57 o 
 -20   0   2       75.52       77.04      8.91 o 
 -18   0   2      150.86      136.51     15.11 o 
 -16   0   2      168.02      165.94     10.14 o 
 -14   0   2      660.57      623.93     17.12 o 
 -12   0   2      632.07      681.80     41.91 o 
 -10   0   2      815.75      762.94     47.54 o 
  -8   0   2      855.17      817.29     21.06 o 
  -6   0   2      692.88      648.67     16.93 o 
  -4   0   2     5275.48     5174.98    212.61 o 
  -2   0   2     3677.74     3668.79     32.97 o 
   2   0   2    10185.56    10088.99    620.10 o 
   4   0   2     6604.16     6815.31    560.30 o 
   6   0   2     2244.76     2425.98    142.38 o 
   8   0   2      635.85      590.48     53.58 o 
  10   0   2     1822.18     1887.59     38.03 o 
  12   0   2     3307.10     3406.46     39.49 o 
  14   0   2      636.92      687.12     19.39 o 
  16   0   2      335.33      349.32     24.89 o 
  18   0   2       85.45       74.55     14.60 o 
  20   0   2       28.57       30.76     12.27 o 
  22   0   2       75.80       81.38     17.71 o 
  24   0   2       27.85       29.08     14.42 o 
 -29   1   2       15.03       15.14     13.94 o 
 -27   1   2       34.08       32.13     15.02 o 
 -25   1   2       41.52       42.42     14.24 o 
 -23   1   2      199.93      227.95     16.15 o 
 -21   1   2      227.55      183.67     43.39 o 
 -19   1   2      126.80      135.00      9.07 o 
 -17   1   2      232.35      223.75     11.93 o 
 -15   1   2      256.91      239.79      8.91 o 
 -13   1   2      352.17      324.84      8.64 o 
 -11   1   2      182.72      160.21      8.62 o 
  -9   1   2     4686.11     4870.54    142.34 o 
  -7   1   2      461.62      446.92      7.53 o 
  -5   1   2    30383.30    29682.22    415.95 o 
  -3   1   2      152.84      112.48     12.24 o 
  -1   1   2     2216.75     2167.91     57.58 o 
   1   1   2     2923.12     3005.04     37.95 o 
   3   1   2     2129.28     2194.73     25.17 o 
   5   1   2      406.15      403.78     12.07 o 
   7   1   2     2759.32     2968.91    114.85 o 
   9   1   2     1646.83     1689.55     50.18 o 
  11   1   2      565.58      576.52     23.24 o 
  13   1   2       25.10       20.84      4.23 o 
  15   1   2       40.28       42.14      5.90 o 
  17   1   2        0.12        1.29      3.43 o 
  19   1   2       36.34       38.50      9.78 o 
  21   1   2      168.75      172.74     15.95 o 
  23   1   2       70.52       77.59     12.98 o 
  25   1   2       10.79       14.63      9.17 o 
 -28   2   2       13.21       16.39     14.00 o 
 -26   2   2        0.36        5.22      7.45 o 
 -24   2   2       57.48       41.00     10.15 o 
 -22   2   2      202.96      208.83     16.12 o 
 -20   2   2      805.27      852.91     29.03 o 
 -18   2   2     1381.69     1413.15     77.25 o 
 -16   2   2      221.48      219.56     13.93 o 
 -14   2   2      958.80      879.16     23.72 o 
 -12   2   2      602.93      642.89     15.66 o 
 -10   2   2     8329.98     8009.57    145.11 o 
  -8   2   2      360.49      340.52      7.35 o 
  -6   2   2     3678.24     3941.86    139.57 o 
  -4   2   2      367.51      352.16      5.95 o 
  -2   2   2      531.70      545.56     11.11 o 
   0   2   2     1210.57     1122.98     28.78 o 
   2   2   2     4145.81     4278.85    121.84 o 
   4   2   2     2779.10     3006.00     88.69 o 
   6   2   2      317.35      344.10     33.00 o 
   8   2   2      131.63      142.34      9.92 o 
  10   2   2      391.36      374.83     14.30 o 
  12   2   2      304.56      309.08     12.81 o 
  14   2   2       14.12       17.72      4.61 o 
  16   2   2      221.26      209.05     11.77 o 
  18   2   2       11.59        5.72      4.76 o 
  20   2   2      113.40      114.10     10.79 o 
  22   2   2        9.14        9.87     11.91 o 
  24   2   2        5.45       -0.30     11.43 o 
 -25   3   2       15.97       24.39      9.82 o 
 -23   3   2       13.94       12.71      7.58 o 
 -21   3   2       21.21       11.47      7.02 o 
 -19   3   2       25.09       23.91      7.69 o 
 -17   3   2      161.17      181.47     21.15 o 
 -15   3   2      215.72      234.75     28.00 o 
 -13   3   2     1144.33     1120.76     33.42 o 
 -11   3   2      154.02      148.36      8.75 o 
  -9   3   2      701.29      678.20     12.39 o 
  -7   3   2       29.67       25.17      6.38 o 
  -5   3   2      118.39      127.11      5.53 o 
  -3   3   2       63.60       69.79      3.83 o 
  -1   3   2     1096.81     1097.53     13.29 o 
   1   3   2      447.07      447.58     10.57 o 
   3   3   2      181.37      179.98      7.00 o 
   5   3   2        9.84       10.30      3.34 o 
   7   3   2       43.76       47.94      5.72 o 
   9   3   2      138.10      136.27     12.74 o 
  11   3   2       59.01       51.78      6.71 o 
  13   3   2       44.48       35.37     16.50 o 
  15   3   2       11.78       15.91      7.17 o 
  17   3   2      100.03      102.35     13.07 o 
  19   3   2        0.54       -0.95      6.49 o 
  21   3   2        3.85       12.24      8.27 o 
 -22   4   2       26.18       28.00     10.20 o 
 -20   4   2       51.55       55.05     12.30 o 
 -18   4   2       29.17       21.33      8.31 o 
 -16   4   2       89.85       82.10     12.10 o 
 -14   4   2       54.67       56.27     10.13 o 
 -12   4   2       26.25       19.52      6.99 o 
 -10   4   2      644.96      667.24     20.58 o 
  -8   4   2      147.81      150.47      8.48 o 
  -6   4   2      173.92      178.57      7.78 o 
  -4   4   2       91.42       96.37      5.93 o 
  -2   4   2      127.89      126.33      6.53 o 
   0   4   2      189.74      174.94      6.73 o 
   2   4   2       79.43       71.33      7.07 o 
   4   4   2      344.07      352.72     16.28 o 
   6   4   2      129.24      127.68     11.42 o 
   8   4   2      122.26      125.75      9.78 o 
  10   4   2        8.08        3.12      4.22 o 
  12   4   2       14.36       16.67      5.72 o 
  14   4   2        6.70        9.41      6.85 o 
  16   4   2       41.64       23.87      9.08 o 
  18   4   2        3.11        6.95      7.99 o 
 -19   5   2       10.17       19.75     14.42 o 
 -17   5   2        6.67        6.98      7.63 o 
 -15   5   2        5.38        3.76      6.54 o 
 -13   5   2       23.34       27.00      9.01 o 
 -11   5   2       15.23       16.50      7.61 o 
  -9   5   2        0.19        1.83      4.52 o 
  -7   5   2       45.28       50.81      7.88 o 
  -5   5   2       26.40       26.13      5.36 o 
  -3   5   2       15.26       11.28      3.72 o 
  -1   5   2       10.39        9.19      4.23 o 
   1   5   2      119.58      115.63     12.49 o 
   3   5   2       83.68       75.87     10.77 o 
   5   5   2      243.73      231.33     32.10 o 
   7   5   2        3.23        4.66      5.92 o 
   9   5   2      116.36      134.48     14.78 o 
  11   5   2       20.84       20.49      8.58 o 
  13   5   2        6.62       -3.26      6.68 o 
  15   5   2        5.49       16.51      9.55 o 
 -10   6   2        4.44        2.10      7.27 o 
  -8   6   2       12.68       10.29      7.76 o 
  -6   6   2       68.09       81.66     12.99 o 
  -4   6   2       54.93       62.59     17.65 o 
  -2   6   2      116.38      135.49     15.17 o 
   0   6   2       73.57       60.93     11.63 o 
   2   6   2       28.35       31.39      9.83 o 
   4   6   2        7.41       15.32     11.55 o 
   6   6   2       12.56       16.69     12.09 o 
 -29   1   3       59.85       82.27     19.45 o 
 -27   1   3       16.73       33.69     13.76 o 
 -25   1   3      362.94      379.07     21.02 o 
 -23   1   3      652.95      662.27     32.64 o 
 -21   1   3      109.52      117.15      9.10 o 
 -19   1   3      152.31      132.34      8.77 o 
 -17   1   3        9.46        9.54      2.87 o 
 -15   1   3        6.37        7.82      2.38 o 
 -13   1   3      165.48      164.16      6.17 o 
 -11   1   3     1415.99     1505.35     44.30 o 
  -9   1   3      716.82      753.61     23.91 o 
  -7   1   3      865.10      915.71     16.60 o 
  -5   1   3     4935.85     4839.23     70.16 o 
  -3   1   3     5089.88     4936.81    134.83 o 
  -1   1   3     5472.27     5099.06    133.85 o 
   1   1   3     2717.34     2721.19     96.77 o 
   3   1   3     1619.39     1642.41     23.65 o 
   5   1   3     1890.38     2036.59     37.16 o 
   7   1   3     1874.20     2068.36     70.59 o 
   9   1   3      674.19      715.98     44.27 o 
  11   1   3      203.97      200.55      9.48 o 
  13   1   3       61.01       56.33      6.25 o 
  15   1   3      124.13      129.42      9.27 o 
  17   1   3      176.14      197.18     15.13 o 
  19   1   3        2.55       -2.74      5.05 o 
  21   1   3       75.54       72.88     13.97 o 
  23   1   3       22.20       28.21      9.90 o 
 -28   2   3       11.17        6.77      7.65 o 
 -26   2   3       13.53       17.13      8.40 o 
 -24   2   3        8.89       14.10     10.95 o 
 -22   2   3      204.71      209.32     16.20 o 
 -20   2   3      647.76      712.11     56.72 o 
 -18   2   3     1259.92     1250.39     32.83 o 
 -16   2   3      148.78      137.93      9.71 o 
 -14   2   3      552.47      595.39     38.59 o 
 -12   2   3      664.48      659.64     10.76 o 
 -10   2   3     4636.27     4585.43     63.09 o 
  -8   2   3      568.80      570.81     11.90 o 
  -6   2   3     5686.54     5885.39     80.75 o 
  -4   2   3     1728.07     1689.28     35.66 o 
  -2   2   3      229.85      255.96      6.06 o 
   0   2   3        5.82        4.66      1.57 o 
   2   2   3     2834.85     3034.38     93.98 o 
   4   2   3      344.50      385.95     14.09 o 
   6   2   3     1204.47     1320.00     27.18 o 
   8   2   3      516.90      579.88     19.38 o 
  10   2   3      182.20      178.43      9.54 o 
  12   2   3       77.19       62.85      6.86 o 
  14   2   3       95.41       96.67      8.62 o 
  16   2   3      335.76      312.14     15.44 o 
  18   2   3       91.73       84.80     10.17 o 
  20   2   3       36.09       42.49     10.45 o 
  22   2   3       54.59       64.88     13.01 o 
 -25   3   3       24.51       28.46     10.11 o 
 -23   3   3        5.54        4.46      6.64 o 
 -21   3   3        3.05        2.44      5.84 o 
 -19   3   3      169.56      162.10     17.89 o 
 -17   3   3      373.01      392.29     25.13 o 
 -15   3   3     4226.06     4163.42    129.18 o 
 -13   3   3      397.78      397.78     22.20 o 
 -11   3   3      573.88      590.10     14.36 o 
  -9   3   3      381.04      345.72     13.30 o 
  -7   3   3       23.36       25.60      3.84 o 
  -5   3   3      305.66      311.60      8.37 o 
  -3   3   3     1858.28     1346.64    328.36 o 
  -1   3   3     4372.13     4530.72     90.18 o 
   1   3   3      540.92      546.87     17.32 o 
   3   3   3      899.67      957.60     35.88 o 
   5   3   3       69.41       72.60      6.65 o 
   7   3   3      111.57      107.47     10.93 o 
   9   3   3       56.84       60.92      8.15 o 
  11   3   3      614.83      587.75     23.52 o 
  13   3   3      247.95      246.74     13.18 o 
  15   3   3      158.04      151.84     11.44 o 
  17   3   3        7.89        8.18     11.22 o 
  19   3   3       25.44       25.52      9.54 o 
  21   3   3       21.28       20.28     14.84 o 
 -22   4   3       85.00      101.97     14.74 o 
 -20   4   3       80.44       55.29     13.85 o 
 -18   4   3      139.91      145.59     18.79 o 
 -16   4   3      129.05      104.25     12.96 o 
 -14   4   3      154.12      139.55     13.94 o 
 -12   4   3       45.45       45.80      7.23 o 
 -10   4   3       20.38       20.97      4.34 o 
  -8   4   3        3.07        2.31      2.70 o 
  -6   4   3       48.25       54.22      5.71 o 
  -4   4   3       19.40       16.59      3.34 o 
  -2   4   3      423.61      431.84     12.91 o 
   0   4   3       48.09       56.25      8.42 o 
   2   4   3      133.05      132.38      9.13 o 
   4   4   3      177.60      186.00     10.85 o 
   6   4   3      311.07      286.20     13.62 o 
   8   4   3        4.63        1.29      3.68 o 
  10   4   3       22.17       22.02      6.00 o 
  12   4   3      152.04      152.03     12.05 o 
  14   4   3        2.49        4.34      6.50 o 
  16   4   3        1.34       -7.04      6.36 o 
  18   4   3       48.35       55.34     12.81 o 
 -19   5   3       81.21       79.40     14.03 o 
 -17   5   3       27.72       42.39     11.00 o 
 -15   5   3       18.77       15.19      8.04 o 
 -13   5   3        3.72        6.33      6.64 o 
 -11   5   3       68.80       76.49      9.82 o 
  -9   5   3       56.23       64.18      9.02 o 
  -7   5   3       60.38       60.43      7.12 o 
  -5   5   3       83.44       97.33      8.20 o 
  -3   5   3        2.02       -1.96      3.63 o 
  -1   5   3       93.97      114.03     18.49 o 
   1   5   3      103.69      130.27     13.45 o 
   3   5   3       57.66       54.15     12.12 o 
   5   5   3       13.46       11.31      6.57 o 
   7   5   3        0.91       -2.51      7.90 o 
   9   5   3       42.35       45.25     10.45 o 
  11   5   3       18.33       18.37      8.87 o 
  13   5   3       21.03       27.19      9.88 o 
 -10   6   3        5.53        9.34      6.42 o 
  -8   6   3        5.45       10.20      6.61 o 
  -6   6   3        4.31       11.79     12.03 o 
  -4   6   3       41.94       54.21     17.05 o 
  -2   6   3      115.52      116.00     14.72 o 
   0   6   3      174.01      171.24     17.03 o 
   2   6   3        8.93       13.09      8.35 o 
   4   6   3        5.82        1.84      7.06 o 
 -26   0   4      129.65      151.50     20.22 o 
 -24   0   4      188.97      201.08     19.36 o 
 -22   0   4       24.50       25.34      6.66 o 
 -20   0   4       35.36       34.54      6.66 o 
 -18   0   4      132.02       85.79     30.16 o 
 -16   0   4     2154.90     2134.14     49.00 o 
 -14   0   4     1346.93     1297.59     29.41 o 
 -12   0   4     1750.08     1762.74    106.69 o 
 -10   0   4     4100.56     4064.23    156.42 o 
  -8   0   4     3234.44     3491.62    141.38 o 
  -6   0   4     8258.25     8028.19    167.52 o 
  -4   0   4     4299.46     4193.24     47.15 o 
  -2   0   4     7309.77     7089.73     59.18 o 
   0   0   4     2694.02     2585.17     34.29 o 
   2   0   4     1269.82     1262.03     35.09 o 
   4   0   4      641.18      695.72     58.13 o 
   6   0   4     1070.17     1115.68    125.35 o 
   8   0   4       44.70       39.57     10.11 o 
  10   0   4      449.06      464.81     15.00 o 
  12   0   4      329.12      316.65     23.52 o 
  14   0   4      105.09      108.78     16.22 o 
  16   0   4      176.02      161.26     20.46 o 
  18   0   4       11.11        8.26      9.27 o 
  20   0   4       68.00       46.37     14.90 o 
  22   0   4       68.13       75.09     19.15 o 
 -29   1   4        3.89        5.62     10.65 o 
 -27   1   4      174.79      200.37     16.72 o 
 -25   1   4      339.36      393.99     23.72 o 
 -23   1   4      487.37      548.45     35.75 o 
 -21   1   4       34.53       36.92      5.93 o 
 -19   1   4      153.75      149.35      7.64 o 
 -17   1   4      161.93      164.45     10.17 o 
 -15   1   4      118.10      118.74      5.83 o 
 -13   1   4      388.73      396.50     16.44 o 
 -11   1   4     8346.58     8936.65    218.88 o 
  -9   1   4      985.50     1057.98     21.76 o 
  -7   1   4     2070.43     1945.20     40.40 o 
  -5   1   4      494.32      498.82      6.93 o 
  -3   1   4      863.15      796.62     16.56 o 
  -1   1   4     1925.65     1854.49     20.85 o 
   1   1   4     2271.63     2230.08     50.20 o 
   3   1   4      669.85      712.60     25.11 o 
   5   1   4     1761.16     1932.22     29.64 o 
   7   1   4      338.29      396.96     13.40 o 
   9   1   4      129.91      129.57      7.67 o 
  11   1   4       58.87       58.82      6.26 o 
  13   1   4       85.71       81.77      8.41 o 
  15   1   4      195.14      217.18     15.67 o 
  17   1   4       54.32       52.56     12.18 o 
  19   1   4      108.73      100.66     13.60 o 
  21   1   4        2.05        3.93      7.20 o 
 -28   2   4        0.90        1.30      7.20 o 
 -26   2   4        0.37       -2.28      5.80 o 
 -24   2   4        7.65       11.72      7.02 o 
 -22   2   4       87.29       88.45     11.72 o 
 -20   2   4      562.12      597.05     24.11 o 
 -18   2   4       99.55       96.74      8.08 o 
 -16   2   4      298.97      279.08     18.11 o 
 -14   2   4      302.61      271.75      9.73 o 
 -12   2   4        5.29        6.14      2.49 o 
 -10   2   4     1358.45     1480.50     26.69 o 
  -8   2   4     1460.74     1506.41     39.53 o 
  -6   2   4     1326.04     1425.49     22.63 o 
  -4   2   4      480.46      418.21     79.54 o 
  -2   2   4       27.81       26.89      2.76 o 
   0   2   4       75.46       75.00      4.15 o 
   2   2   4      991.04     1091.45     44.32 o 
   4   2   4      673.52      734.64     20.13 o 
   6   2   4      124.31      139.83     10.01 o 
   8   2   4      952.00     1074.47     27.22 o 
  10   2   4      169.31      169.95     12.11 o 
  12   2   4      200.46      179.14     10.71 o 
  14   2   4       25.27       19.46      5.39 o 
  16   2   4      185.80      165.35     11.81 o 
  18   2   4       60.26       65.07     11.97 o 
  20   2   4       62.91       37.54     10.92 o 
 -27   3   4       12.25        6.02      7.97 o 
 -25   3   4        4.35       15.92      8.10 o 
 -23   3   4       12.48       12.71      7.09 o 
 -21   3   4       26.71       23.71      7.99 o 
 -19   3   4      229.03      223.52     16.33 o 
 -17   3   4      339.71      327.58     18.60 o 
 -15   3   4      469.35      422.61     15.25 o 
 -13   3   4       56.57       34.30     16.15 o 
 -11   3   4       64.71       68.81      5.85 o 
  -9   3   4       24.33       27.65      4.03 o 
  -7   3   4      563.28      570.07     13.63 o 
  -5   3   4      295.72      290.74      9.68 o 
  -3   3   4      759.19      777.93     16.92 o 
  -1   3   4      116.90      123.82      6.07 o 
   1   3   4      160.36      165.77      9.58 o 
   3   3   4       65.58       67.44      6.51 o 
   5   3   4        8.07        7.99      3.63 o 
   7   3   4       81.05       90.62     11.19 o 
   9   3   4       66.36       63.75      7.48 o 
  11   3   4      244.81      212.83     15.30 o 
  13   3   4        2.36        0.19      4.24 o 
  15   3   4        4.84        7.57      5.27 o 
  17   3   4        2.83        4.51      5.39 o 
  19   3   4       52.74       65.89     12.99 o 
 -24   4   4       69.02       70.74     13.64 o 
 -22   4   4       76.10       74.54     13.24 o 
 -20   4   4      305.03      328.21     24.68 o 
 -18   4   4       49.86       51.62     10.70 o 
 -16   4   4       41.59       31.14      8.67 o 
 -14   4   4      122.95      142.40     11.35 o 
 -12   4   4       34.53       16.33      8.32 o 
 -10   4   4        4.73        3.44      3.16 o 
  -8   4   4      176.69      178.51      9.25 o 
  -6   4   4      190.00      188.76      9.31 o 
  -4   4   4       30.18       31.18      4.70 o 
  -2   4   4       57.07       53.24      8.39 o 
   0   4   4      112.98      121.52     11.34 o 
   2   4   4       18.30       19.60      6.70 o 
   4   4   4      116.92      117.65      9.55 o 
   6   4   4      101.18       91.89      8.99 o 
   8   4   4       38.36       30.31      6.51 o 
  10   4   4        3.79        2.24      4.61 o 
  12   4   4        0.66       -1.25      4.46 o 
  14   4   4       58.41       50.34      9.00 o 
  16   4   4        4.32        3.12      7.49 o 
 -19   5   4        0.49       -3.11      7.18 o 
 -17   5   4        9.71        8.28      7.51 o 
 -15   5   4        0.39       -3.03      5.94 o 
 -13   5   4       17.39       21.48      6.83 o 
 -11   5   4        5.22        0.99      4.66 o 
  -9   5   4       34.61       33.21      5.98 o 
  -7   5   4      248.54      273.93     14.28 o 
  -5   5   4       53.25       51.40      8.05 o 
  -3   5   4       19.13       22.75      7.54 o 
  -1   5   4        7.38        3.73      5.45 o 
   1   5   4       72.79       72.82     11.27 o 
   3   5   4       22.26       26.77      8.39 o 
   5   5   4       10.40        4.33      5.94 o 
   7   5   4      128.24      121.99     14.28 o 
   9   5   4       16.66       11.53      7.93 o 
  11   5   4        3.84        5.39      9.51 o 
 -10   6   4        9.68       11.13      6.99 o 
  -8   6   4       10.91       13.65      8.69 o 
  -6   6   4       31.41       35.94     10.98 o 
  -4   6   4       24.18       31.53      9.87 o 
  -2   6   4       64.96       57.12     11.74 o 
   0   6   4       11.46       10.75      8.03 o 
   2   6   4       10.14        4.44      7.23 o 
 -29   1   5       42.90       53.85     20.40 o 
 -27   1   5       80.92       68.77     18.16 o 
 -25   1   5      223.35      240.26     16.82 o 
 -23   1   5      225.92      221.66     12.13 o 
 -21   1   5      356.88      345.90     14.80 o 
 -19   1   5      291.47      289.03     16.49 o 
 -17   1   5       71.59       68.10      6.40 o 
 -15   1   5      414.83      438.47     21.51 o 
 -13   1   5      791.96      839.58     26.67 o 
 -11   1   5     1996.74     2230.87     43.03 o 
  -9   1   5       76.25       79.42      4.53 o 
  -7   1   5      878.67      858.57     12.93 o 
  -5   1   5      140.90      133.93      4.70 o 
  -3   1   5      188.05      159.35      5.85 o 
  -1   1   5     1453.49     1486.44     17.39 o 
   1   1   5      653.15      612.55     11.44 o 
   3   1   5     1425.47     1541.11     36.85 o 
   5   1   5      503.92      508.75     16.49 o 
   7   1   5      298.80      332.38     14.57 o 
   9   1   5      259.41      243.12     11.82 o 
  11   1   5        8.70        7.21      3.60 o 
  13   1   5        4.81        4.19      4.72 o 
  15   1   5      333.12      339.89     19.88 o 
  17   1   5      367.27      380.32     22.32 o 
  19   1   5       17.15       27.79      9.35 o 
  21   1   5        7.54       -0.63      7.72 o 
 -28   2   5       10.35       11.88      7.80 o 
 -26   2   5       20.16       11.26      7.27 o 
 -24   2   5       15.66       20.64      7.62 o 
 -22   2   5       82.32       78.90     11.17 o 
 -20   2   5      192.79      187.16     11.03 o 
 -18   2   5       59.82       52.27      6.52 o 
 -16   2   5      368.41      379.20     13.75 o 
 -14   2   5      353.20      350.65     12.45 o 
 -12   2   5      171.25      186.84      7.87 o 
 -10   2   5        7.50       11.30      2.79 o 
  -8   2   5       58.89       50.36      4.30 o 
  -6   2   5     1666.79     1850.50     61.96 o 
  -4   2   5      322.67      354.53      8.22 o 
  -2   2   5       41.69       43.48      3.46 o 
   0   2   5      537.65      532.68     17.30 o 
   2   2   5      710.13      782.44     34.76 o 
   4   2   5      183.06      200.64     11.88 o 
   6   2   5      170.72      188.47     11.91 o 
   8   2   5      143.26      163.56     12.00 o 
  10   2   5       62.46       50.84      8.24 o 
  12   2   5       42.59       36.06      8.02 o 
  14   2   5       75.33       92.54     13.37 o 
  16   2   5      117.13      115.59     13.89 o 
  18   2   5        6.85        1.09      7.06 o 
  20   2   5       91.50       90.91     14.60 o 
 -27   3   5       39.38       38.72     10.89 o 
 -25   3   5       18.29       26.54      9.22 o 
 -23   3   5       14.96       24.96      8.84 o 
 -21   3   5      200.65      200.43     16.28 o 
 -19   3   5       97.15       98.49     12.09 o 
 -17   3   5        3.84        2.21      3.22 o 
 -15   3   5      118.62      115.42      7.73 o 
 -13   3   5       59.38       57.91      5.75 o 
 -11   3   5      199.83      190.04      8.86 o 
  -9   3   5        7.93        5.27      2.55 o 
  -7   3   5      188.38      183.61      8.22 o 
  -5   3   5      301.66      295.08      9.97 o 
  -3   3   5      548.55      583.66     21.73 o 
  -1   3   5       74.39       89.64      6.90 o 
   1   3   5      355.82      352.78     12.82 o 
   3   3   5      483.73      466.88     15.37 o 
   5   3   5       35.38       36.07      5.80 o 
   7   3   5      501.26      479.79     17.48 o 
   9   3   5       54.94       70.25     10.08 o 
  11   3   5      271.02      212.39     13.05 o 
  13   3   5       56.48       45.33      8.02 o 
  15   3   5        4.55        1.05      4.97 o 
  17   3   5        0.59        1.25      5.93 o 
 -24   4   5       19.95       23.45      9.97 o 
 -22   4   5       35.24       28.60     10.32 o 
 -20   4   5      159.34      131.08     15.25 o 
 -18   4   5       14.80       16.83      7.42 o 
 -16   4   5       55.27       52.21      8.16 o 
 -14   4   5       46.89       40.16      6.03 o 
 -12   4   5      470.67      464.00     15.18 o 
 -10   4   5      218.75      212.48     10.48 o 
  -8   4   5      286.82      297.69     11.85 o 
  -6   4   5      270.27      270.54     11.37 o 
  -4   4   5      147.62      141.58     11.85 o 
  -2   4   5        8.13        7.69      4.63 o 
   0   4   5       55.27       52.31      8.86 o 
   2   4   5       24.82       28.11      7.41 o 
   4   4   5       13.30        7.68      5.60 o 
   6   4   5      254.90      217.98     12.97 o 
   8   4   5       30.35       24.66      6.69 o 
  10   4   5        7.27        3.36      4.98 o 
  12   4   5       12.70        8.84      5.92 o 
  14   4   5        4.71        4.07      6.23 o 
 -19   5   5       57.20       73.63     13.79 o 
 -17   5   5       36.04       50.79     11.68 o 
 -15   5   5       43.57       39.08      8.57 o 
 -13   5   5       63.01       66.77      9.62 o 
 -11   5   5      108.15      128.43      9.88 o 
  -9   5   5        7.15        6.17      4.11 o 
  -7   5   5       45.26       53.22      8.34 o 
  -5   5   5      103.26      111.79     17.65 o 
  -3   5   5        7.84       -0.56      4.98 o 
  -1   5   5       36.44       30.58      8.52 o 
   1   5   5       36.98       39.10      9.45 o 
   3   5   5       53.06       57.48     11.22 o 
   5   5   5       75.92       74.28     12.44 o 
   7   5   5       32.92       27.20      9.24 o 
   9   5   5       37.01       32.75      9.70 o 
 -10   6   5       22.84       13.10     13.82 o 
  -8   6   5        1.55       -5.63      6.69 o 
  -6   6   5       35.89       30.88      9.92 o 
  -4   6   5        1.87        1.88      7.12 o 
  -2   6   5       20.84       17.23      8.66 o 
   0   6   5       30.53       39.56     11.13 o 
 -28   0   6      237.91      216.42     23.81 o 
 -26   0   6       57.89       51.04     13.64 o 
 -24   0   6      202.72      220.79     21.60 o 
 -22   0   6       84.39       84.10      9.39 o 
 -20   0   6      246.07      276.78     26.87 o 
 -18   0   6      614.26      661.20     45.77 o 
 -16   0   6     5298.73     5695.30    423.15 o 
 -14   0   6      425.85      455.82     17.44 o 
 -12   0   6      476.59      459.44     17.71 o 
 -10   0   6      375.23      360.76      8.95 o 
  -8   0   6      261.45      285.89      9.85 o 
  -6   0   6     6462.20     6824.66     73.96 o 
  -4   0   6     5187.79     5570.52     64.44 o 
   0   0   6      836.34      856.12     24.29 o 
   2   0   6      502.19      465.64     34.49 o 
   4   0   6      867.64      855.39     22.56 o 
   6   0   6      310.47      309.63     13.07 o 
   8   0   6       39.23       47.63     10.95 o 
  10   0   6     4029.72     3896.88     82.51 o 
  12   0   6     1777.16     1839.33     60.73 o 
  14   0   6      395.40      353.68     29.08 o 
  16   0   6       55.96       48.53     15.14 o 
  18   0   6       17.03       17.35     12.33 o 
  20   0   6        7.33        8.08     11.97 o 
 -31   1   6       24.72       17.89     13.22 o 
 -29   1   6       17.59       14.54      8.49 o 
 -27   1   6        4.94        1.15      5.94 o 
 -25   1   6       45.68       40.33      7.73 o 
 -23   1   6       21.05       21.01      5.50 o 
 -21   1   6      252.84      235.23     11.87 o 
 -19   1   6      308.49      315.36     14.73 o 
 -17   1   6      379.49      390.94     23.21 o 
 -15   1   6        0.52        0.12      1.79 o 
 -13   1   6       14.38       14.09      2.12 o 
 -11   1   6      832.31      940.27     15.85 o 
  -9   1   6     2149.30     2169.17     42.64 o 
  -7   1   6     1073.96     1126.65     18.04 o 
  -5   1   6       39.56       39.27      7.19 o 
  -3   1   6     1503.74     1565.20     19.41 o 
  -1   1   6      205.15      197.74      7.20 o 
   1   1   6      678.77      736.47     13.38 o 
   3   1   6      594.55      694.20     19.30 o 
   5   1   6      671.77      638.90     19.66 o 
   7   1   6       39.42       34.42      5.33 o 
   9   1   6      433.01      453.84     24.60 o 
  11   1   6      269.97      282.16     24.62 o 
  13   1   6      145.57      158.12     14.66 o 
  15   1   6      326.97      325.24     34.58 o 
  17   1   6      199.14      212.58     18.28 o 
  19   1   6       52.16       39.63     11.40 o 
 -30   2   6       13.05       13.10      9.00 o 
 -28   2   6        5.15        4.63      7.29 o 
 -26   2   6       92.40       92.44     13.09 o 
 -24   2   6      202.86      231.80     17.28 o 
 -22   2   6        6.90        6.36      4.13 o 
 -20   2   6       39.78       39.70      6.30 o 
 -18   2   6        7.52        9.84      4.03 o 
 -16   2   6      264.62      265.71     10.20 o 
 -14   2   6        8.01       10.50      3.07 o 
 -12   2   6     1150.91     1175.85     21.30 o 
 -10   2   6      446.49      415.69     13.10 o 
  -8   2   6      122.18      112.99      6.02 o 
  -6   2   6        6.34        5.90      1.98 o 
  -4   2   6     1415.88     1346.87     38.19 o 
  -2   2   6      637.96      581.71     17.81 o 
   0   2   6      278.88      267.57     15.44 o 
   2   2   6      328.06      344.18     19.45 o 
   4   2   6      257.08      271.63     35.48 o 
   6   2   6      150.84      153.17     11.69 o 
   8   2   6        5.56        5.16      3.75 o 
  10   2   6       59.53       63.22      7.78 o 
  12   2   6       57.47       62.05      8.19 o 
  14   2   6      129.09      154.13     39.16 o 
  16   2   6       47.03       52.82     11.49 o 
  18   2   6       10.55       18.61      9.43 o 
 -27   3   6        3.03        1.00      7.25 o 
 -25   3   6       11.65        5.39      6.87 o 
 -23   3   6       22.68       27.83      8.65 o 
 -21   3   6       17.41       21.18      7.51 o 
 -19   3   6       19.06       17.14      5.13 o 
 -17   3   6      273.24      232.34     11.80 o 
 -15   3   6      126.51      131.46      8.22 o 
 -13   3   6       44.72       49.18      5.59 o 
 -11   3   6       32.29       35.76      4.93 o 
  -9   3   6      327.98      320.24     12.27 o 
  -7   3   6       55.23       49.84      5.13 o 
  -5   3   6      403.94      429.63     19.65 o 
  -3   3   6      173.99      169.93      8.84 o 
  -1   3   6      225.39      223.62     24.98 o 
   1   3   6        1.67        3.36      3.16 o 
   3   3   6       52.40       49.59      6.49 o 
   5   3   6       35.43       41.30      6.35 o 
   7   3   6       23.88       17.17      5.19 o 
   9   3   6       10.77        6.89      5.86 o 
  11   3   6       65.58       50.24      8.21 o 
  13   3   6       14.47        9.52      5.67 o 
  15   3   6       17.77       13.65      6.66 o 
 -24   4   6       73.75       94.54     15.02 o 
 -22   4   6       77.81       70.77     12.94 o 
 -20   4   6      117.78      115.13     14.59 o 
 -18   4   6       18.87       16.47      6.25 o 
 -16   4   6        1.32        2.65      3.65 o 
 -14   4   6        7.83        0.62      3.37 o 
 -12   4   6      222.02      204.14     10.67 o 
 -10   4   6       24.45       19.88      6.87 o 
  -8   4   6       84.26       84.90      7.35 o 
  -6   4   6       78.55       81.54      7.02 o 
  -4   4   6       89.24       89.64     10.82 o 
  -2   4   6        8.73       11.64      5.43 o 
   0   4   6      232.58      220.74     15.70 o 
   2   4   6      652.97      662.96     26.76 o 
   4   4   6      108.41      111.80     15.68 o 
   6   4   6      449.54      409.11     22.34 o 
   8   4   6        9.49        3.15      5.30 o 
  10   4   6        4.12        5.53      5.34 o 
  12   4   6        3.99        2.88      4.83 o 
 -19   5   6       50.63       59.43     13.00 o 
 -17   5   6        4.18        2.05      5.15 o 
 -15   5   6        9.09        3.09      5.05 o 
 -13   5   6       83.79       78.89      8.62 o 
 -11   5   6       88.57       84.28      8.69 o 
  -9   5   6        0.16       -3.31      3.86 o 
  -7   5   6       97.14       94.62     12.60 o 
  -5   5   6       34.86       28.49      8.57 o 
  -3   5   6       19.30       25.21      8.20 o 
  -1   5   6       59.01       68.01     12.09 o 
   1   5   6       58.33       39.73     10.00 o 
   3   5   6       89.27       91.62     15.68 o 
   5   5   6       64.19       70.41     12.52 o 
   7   5   6      142.06      146.09     16.62 o 
 -31   1   7        2.85        4.91     10.53 o 
 -29   1   7       53.29       56.90     16.45 o 
 -27   1   7       22.11       17.65      5.92 o 
 -25   1   7       69.52       65.56     10.16 o 
 -23   1   7       50.17       47.77      7.11 o 
 -21   1   7      341.76      348.51     18.76 o 
 -19   1   7       64.19       70.29      7.15 o 
 -17   1   7      680.21      670.64     27.34 o 
 -15   1   7       26.58       27.11      3.81 o 
 -13   1   7       11.70       14.24      2.89 o 
 -11   1   7      636.42      668.98     13.63 o 
  -9   1   7      239.55      256.23      8.30 o 
  -7   1   7     3393.29     3401.53     33.14 o 
  -5   1   7      113.96       89.33     15.42 o 
  -3   1   7      270.66      304.36      9.51 o 
  -1   1   7      761.64      781.62     15.05 o 
   1   1   7       53.16       58.66      4.73 o 
   3   1   7       82.69       89.79      8.19 o 
   5   1   7     2275.91     2345.78     77.86 o 
   7   1   7      504.41      475.08     20.21 o 
   9   1   7      287.33      323.68     38.71 o 
  11   1   7      482.87      520.45     24.16 o 
  13   1   7       34.62       32.01      8.86 o 
  15   1   7      104.41      104.48     14.31 o 
  17   1   7      104.31       94.40     14.91 o 
 -30   2   7        1.82       -2.83      7.01 o 
 -28   2   7       23.58       37.18     10.56 o 
 -26   2   7      105.36       83.37     14.27 o 
 -24   2   7       32.36       29.45      6.75 o 
 -22   2   7      297.92      283.98     14.18 o 
 -20   2   7        9.04        5.13      3.79 o 
 -18   2   7        2.75        1.98      2.85 o 
 -16   2   7       55.08       61.58      5.82 o 
 -14   2   7     1123.65     1131.04     29.27 o 
 -12   2   7      520.39      506.58     13.23 o 
 -10   2   7      473.65      460.99     16.64 o 
  -8   2   7      423.84      388.67     11.11 o 
  -6   2   7      699.14      653.28     15.96 o 
  -4   2   7       25.43       25.28      3.21 o 
  -2   2   7        1.74        1.88      1.66 o 
   0   2   7     1397.28     1397.45     53.67 o 
   2   2   7       17.49       14.40      4.86 o 
   4   2   7      420.44      434.70     26.87 o 
   6   2   7       12.44        8.39      5.13 o 
   8   2   7      123.48      136.68     10.30 o 
  10   2   7       21.82       28.28      6.38 o 
  12   2   7        6.27        6.26      6.32 o 
  14   2   7       39.45       39.34     10.47 o 
  16   2   7       36.05       25.28      9.68 o 
 -27   3   7       13.18        8.66      7.55 o 
 -25   3   7        8.33        5.91      6.86 o 
 -23   3   7       26.98       23.75      8.21 o 
 -21   3   7       30.74       32.55      8.57 o 
 -19   3   7       13.82       10.91      3.90 o 
 -17   3   7      813.18      736.48     18.85 o 
 -15   3   7       35.69       39.85      5.47 o 
 -13   3   7        0.61        2.13      2.76 o 
 -11   3   7       28.66       32.30      4.83 o 
  -9   3   7      429.47      445.28     13.39 o 
  -7   3   7       40.35       40.34      5.56 o 
  -5   3   7      800.03      783.16     19.20 o 
  -3   3   7      522.92      515.45     21.13 o 
  -1   3   7      175.53      175.71     12.99 o 
   1   3   7       68.03       65.12      7.13 o 
   3   3   7       61.82       53.94      7.12 o 
   5   3   7        3.19        1.17      3.71 o 
   7   3   7       69.34       58.63      8.03 o 
   9   3   7       41.15       41.69      9.64 o 
  11   3   7        0.90        1.62      4.82 o 
  13   3   7        3.56        7.98      6.42 o 
  15   3   7       12.46       11.60      8.96 o 
 -24   4   7       32.91       50.03     11.76 o 
 -22   4   7       12.99       16.53      8.23 o 
 -20   4   7       13.59       15.26      7.46 o 
 -18   4   7       18.74       14.44      4.80 o 
 -16   4   7       73.69       64.39      7.52 o 
 -14   4   7       24.25       24.43      5.38 o 
 -12   4   7      259.59      241.29     11.72 o 
 -10   4   7      316.16      301.01     12.62 o 
  -8   4   7      112.05       78.85     29.43 o 
  -6   4   7        4.02        0.69      4.22 o 
  -4   4   7       43.05       44.79      8.79 o 
  -2   4   7      384.12      388.89     20.83 o 
   0   4   7      336.13      368.07     20.68 o 
   2   4   7      167.07      186.64     15.50 o 
   4   4   7      332.79      338.73     22.44 o 
   6   4   7        2.75        0.54      5.37 o 
   8   4   7        7.84       10.41      7.10 o 
  10   4   7       16.67       17.11      6.98 o 
 -19   5   7       12.22       10.86      6.87 o 
 -17   5   7       19.36       18.97      7.10 o 
 -15   5   7       20.08       23.00      7.40 o 
 -13   5   7        4.30        0.93      4.07 o 
 -11   5   7       21.65       11.06      5.82 o 
  -9   5   7       12.52       13.83      6.11 o 
  -7   5   7       64.96       57.15     10.95 o 
  -5   5   7       41.11       33.27      9.40 o 
  -3   5   7      128.48      127.25     14.87 o 
  -1   5   7        5.43       11.08      7.11 o 
   1   5   7      285.99      288.73     20.90 o 
   3   5   7       35.37       41.29     11.04 o 
   5   5   7       53.14       50.04     11.80 o 
 -30   0   8       70.99       59.48     16.75 o 
 -28   0   8        0.58        6.34      8.86 o 
 -26   0   8       23.84       21.48     10.41 o 
 -24   0   8       21.39       28.84     10.59 o 
 -22   0   8      701.93      695.34     36.26 o 
 -20   0   8      202.16      195.42     19.33 o 
 -18   0   8       45.73       48.11      6.92 o 
 -16   0   8      169.41      164.56     10.37 o 
 -14   0   8      214.25      221.08     18.49 o 
 -12   0   8     1198.25     1195.93     39.46 o 
 -10   0   8      285.68      300.37     13.82 o 
  -8   0   8     1032.14     1108.20     34.82 o 
  -6   0   8      890.78      905.72     30.70 o 
  -4   0   8      173.25      234.91     15.62 o 
  -2   0   8      307.24      320.66     17.89 o 
   0   0   8      404.01      439.07     20.64 o 
   2   0   8       39.72       47.11      6.35 o 
   4   0   8     1318.19     1199.81     44.04 o 
   6   0   8     2513.08     2415.42     65.70 o 
   8   0   8      334.28      310.96     25.73 o 
  10   0   8     1210.77     1205.80     51.82 o 
  12   0   8      496.52      510.87     36.80 o 
  14   0   8       82.36       80.12     19.03 o 
  16   0   8       24.11       22.32     13.76 o 
 -31   1   8       16.89       12.15     11.37 o 
 -29   1   8        3.94       -0.79      6.13 o 
 -27   1   8      100.82       95.67     12.67 o 
 -25   1   8        2.93        3.53      4.27 o 
 -23   1   8       20.89       19.65      5.49 o 
 -21   1   8      132.72      122.29      9.50 o 
 -19   1   8      119.71      110.97      8.72 o 
 -17   1   8       15.40       18.99      3.70 o 
 -15   1   8      372.27      382.44     11.43 o 
 -13   1   8      150.53      136.53      6.85 o 
 -11   1   8      878.05      886.48     24.41 o 
  -9   1   8      588.54      606.16     15.19 o 
  -7   1   8      382.10      421.67     21.49 o 
  -5   1   8      319.22      317.19     10.40 o 
  -3   1   8       41.53       46.02      4.64 o 
  -1   1   8      166.99      155.94      7.52 o 
   1   1   8     1061.56     1034.89     42.03 o 
   3   1   8      121.46      120.22      9.94 o 
   5   1   8     1402.48     1428.77     55.36 o 
   7   1   8      614.51      592.65     44.25 o 
   9   1   8      101.00      112.42     12.83 o 
  11   1   8       62.62       54.90     12.18 o 
  13   1   8       25.55       21.37      8.47 o 
  15   1   8       46.82       31.38     10.52 o 
 -30   2   8       11.36        4.55      7.41 o 
 -28   2   8       44.05       34.86     10.53 o 
 -26   2   8       57.83       52.20      8.42 o 
 -24   2   8        3.40        0.60      4.24 o 
 -22   2   8      328.98      312.39     15.08 o 
 -20   2   8       80.49       75.04      6.98 o 
 -18   2   8       18.69       17.04      4.19 o 
 -16   2   8      296.91      304.22     12.28 o 
 -14   2   8       31.86       33.85      4.77 o 
 -12   2   8      675.91      679.55     15.78 o 
 -10   2   8     1201.10     1134.95     43.39 o 
  -8   2   8      620.59      612.97     17.30 o 
  -6   2   8      249.00      231.88     10.21 o 
  -4   2   8      340.95      349.07     10.14 o 
  -2   2   8      172.06      185.54     13.02 o 
   0   2   8     2127.78     2144.43     63.22 o 
   2   2   8      305.17      309.87     16.00 o 
   4   2   8      145.14      139.67     11.83 o 
   6   2   8       62.71       70.63      9.80 o 
   8   2   8       43.40       50.92      8.25 o 
  10   2   8       18.72       15.76      7.37 o 
  12   2   8       56.13       55.35     11.55 o 
  14   2   8       50.77       73.57     14.09 o 
 -27   3   8        5.15        8.11      7.25 o 
 -25   3   8        7.90       14.55      8.12 o 
 -23   3   8        8.24        8.95      5.45 o 
 -21   3   8       30.72       25.05      6.62 o 
 -19   3   8       50.82       50.92      6.59 o 
 -17   3   8       29.09       23.52      4.97 o 
 -15   3   8      181.60      169.70      9.64 o 
 -13   3   8       32.22       29.28      4.86 o 
 -11   3   8       29.54       30.66      4.89 o 
  -9   3   8       49.17       44.21      6.13 o 
  -7   3   8      466.74      450.83     16.39 o 
  -5   3   8       79.48       74.96      9.71 o 
  -3   3   8      595.60      591.81     23.65 o 
  -1   3   8       88.59       91.11     17.95 o 
   1   3   8      151.27      145.19     13.15 o 
   3   3   8       29.23       27.13      6.14 o 
   5   3   8       31.61       32.28      6.68 o 
   7   3   8        6.58        6.44      5.81 o 
   9   3   8       44.28       44.48      8.46 o 
  11   3   8       34.22       35.89      8.38 o 
  13   3   8        1.85        2.18      7.95 o 
 -24   4   8        1.39        0.28      6.51 o 
 -22   4   8       19.90       11.48      7.53 o 
 -20   4   8       30.76       33.06      7.71 o 
 -18   4   8       35.82       35.54      6.65 o 
 -16   4   8       29.12       16.25      4.98 o 
 -14   4   8       31.81       27.40      5.63 o 
 -12   4   8       69.84       59.51      7.15 o 
 -10   4   8       93.20       89.41      8.09 o 
  -8   4   8       41.05       37.00      8.72 o 
  -6   4   8       41.85       38.01      8.55 o 
  -4   4   8       91.38       79.58     11.44 o 
  -2   4   8      216.75      228.35     17.06 o 
   0   4   8      181.79      165.03     28.33 o 
   2   4   8      323.29      313.79     20.46 o 
   4   4   8       38.43       40.34      9.71 o 
   6   4   8       25.26       11.84      7.50 o 
   8   4   8       31.01       27.98      9.45 o 
 -17   5   8        5.52        1.23      5.87 o 
 -15   5   8       22.08       19.80      6.06 o 
 -13   5   8       32.30       34.33      8.30 o 
 -11   5   8       29.98       17.54      6.79 o 
  -9   5   8        5.14        2.49      6.08 o 
  -7   5   8        3.54       -0.25      5.28 o 
  -5   5   8       15.12       21.83      8.37 o 
  -3   5   8        3.22        1.11      6.16 o 
  -1   5   8       25.41       17.65      8.31 o 
   1   5   8       18.85       13.23      8.06 o 
   3   5   8       32.44       21.72      9.24 o 
 -31   1   9       25.55       17.95     12.33 o 
 -29   1   9        5.56       -1.10      6.34 o 
 -27   1   9      247.51      244.22     18.25 o 
 -25   1   9       12.77       12.66      6.32 o 
 -23   1   9        9.74       12.60      4.96 o 
 -21   1   9      123.74      115.70      9.59 o 
 -19   1   9       80.50       88.66      8.25 o 
 -17   1   9       74.10       80.54      7.65 o 
 -15   1   9      883.87      883.69     26.70 o 
 -13   1   9     1540.97     1560.54     50.27 o 
 -11   1   9       55.11       54.17      5.81 o 
  -9   1   9      160.05      172.08      8.88 o 
  -7   1   9       99.04       80.16      7.76 o 
  -5   1   9       43.58       42.95      4.87 o 
  -3   1   9       59.60       60.11      6.08 o 
  -1   1   9      231.64      228.14     12.96 o 
   1   1   9      834.11      803.69     38.32 o 
   3   1   9      121.40      133.94     11.06 o 
   5   1   9      750.07      773.45     28.09 o 
   7   1   9      162.20      142.53     18.10 o 
   9   1   9       48.75       51.25     10.33 o 
  11   1   9       63.53       79.67     12.78 o 
  13   1   9       15.16        6.33      8.23 o 
 -30   2   9        5.80        5.87      7.78 o 
 -28   2   9        9.16        9.17      7.42 o 
 -26   2   9      114.70       90.45     14.39 o 
 -24   2   9       22.96       28.93      9.32 o 
 -22   2   9      169.94      139.56     11.27 o 
 -20   2   9       11.53        9.38      3.97 o 
 -18   2   9       36.64       35.03      5.32 o 
 -16   2   9      197.68      201.53      9.79 o 
 -14   2   9       82.58       88.86      9.25 o 
 -12   2   9      685.54      692.91     18.88 o 
 -10   2   9     1244.32     1156.32     32.05 o 
  -8   2   9     1372.73     1059.24    192.35 o 
  -6   2   9      435.26      413.11     14.08 o 
  -4   2   9      327.38      330.41     16.81 o 
  -2   2   9      191.92      178.38     10.21 o 
   0   2   9     1480.30     1488.88     48.17 o 
   2   2   9      364.69      364.37     18.21 o 
   4   2   9       14.91       23.38      7.08 o 
   6   2   9       16.53       17.08      5.65 o 
   8   2   9       40.01       40.13      9.80 o 
  10   2   9       20.48       19.83      8.67 o 
  12   2   9       61.12       71.43     13.54 o 
 -27   3   9        3.63        5.64      7.13 o 
 -25   3   9       31.62       45.35     10.87 o 
 -23   3   9       35.34       31.54      7.30 o 
 -21   3   9      180.70      178.42     12.97 o 
 -19   3   9       71.23       66.53      7.49 o 
 -17   3   9      421.97      403.85     15.03 o 
 -15   3   9      108.33       97.69      8.03 o 
 -13   3   9       34.98       35.79      5.57 o 
 -11   3   9       34.55       41.31      6.50 o 
  -9   3   9      513.21      533.79     18.25 o 
  -7   3   9      362.07      343.81     18.73 o 
  -5   3   9     3574.22     3540.02     58.62 o 
  -3   3   9     1372.48     1355.16     36.94 o 
  -1   3   9      642.59      628.10     31.71 o 
   1   3   9       96.35       92.17     11.86 o 
   3   3   9        4.04        1.96      4.97 o 
   5   3   9       73.48       95.21     10.31 o 
   7   3   9       17.46       19.30      7.99 o 
   9   3   9      117.29      148.74     13.96 o 
  11   3   9       54.20       57.20     12.91 o 
 -24   4   9        6.61        4.28      7.07 o 
 -22   4   9       19.35        7.68      6.00 o 
 -20   4   9       15.23       16.87      5.51 o 
 -18   4   9        5.31        4.68      4.20 o 
 -16   4   9        5.98        5.11      4.05 o 
 -14   4   9       21.35       22.45      5.56 o 
 -12   4   9        6.15       11.39      4.43 o 
 -10   4   9      147.74      165.84     15.19 o 
  -8   4   9      121.72      137.34     14.30 o 
  -6   4   9      165.77      170.91     30.28 o 
  -4   4   9       92.70       97.91     12.89 o 
  -2   4   9       18.47       14.00      6.86 o 
   0   4   9       28.42       19.07      7.63 o 
   2   4   9      145.11      153.73     19.87 o 
   4   4   9       47.47       40.40     10.28 o 
   6   4   9        6.12       -2.83      6.32 o 
 -17   5   9        4.25       10.62      5.61 o 
 -15   5   9        2.50        0.42      5.78 o 
 -13   5   9       53.35       53.08     11.53 o 
 -11   5   9        4.88        1.82      6.19 o 
  -9   5   9        5.72        5.11      6.45 o 
  -7   5   9       13.07       16.64      7.96 o 
  -5   5   9       10.13        9.89      7.13 o 
  -3   5   9       21.88       12.23      7.52 o 
  -1   5   9       34.09       38.65     11.06 o 
 -30   0  10       28.30       24.47     13.10 o 
 -28   0  10       21.75       23.87     11.91 o 
 -26   0  10       33.13       28.12     11.55 o 
 -24   0  10       15.47       13.04      8.38 o 
 -22   0  10       85.06       87.24     16.10 o 
 -20   0  10     1638.04     1515.68     54.09 o 
 -18   0  10     3105.58     2932.75     72.46 o 
 -16   0  10        0.79       -2.81      3.83 o 
 -14   0  10      516.41      512.25     28.96 o 
 -12   0  10      920.37      957.36     37.94 o 
 -10   0  10       97.00      105.13      8.81 o 
  -8   0  10      511.10      519.55     26.81 o 
  -6   0  10       17.36       12.57      6.04 o 
  -4   0  10      123.12      137.62     14.18 o 
  -2   0  10       55.90       60.31     10.29 o 
   0   0  10       60.41       59.95     12.45 o 
   2   0  10      447.91      438.23     29.44 o 
   4   0  10        4.84        5.86      7.30 o 
   6   0  10      422.84      417.53     31.59 o 
   8   0  10      140.47      157.13     22.20 o 
  10   0  10      302.90      325.08     31.29 o 
  12   0  10        7.15        2.39     10.77 o 
 -31   1  10        9.94        6.48      6.90 o 
 -29   1  10       24.87       31.04      9.73 o 
 -27   1  10       69.07       67.52     11.86 o 
 -25   1  10       50.18       49.22     10.11 o 
 -23   1  10      167.05      187.04     12.58 o 
 -21   1  10       20.06       18.12      5.13 o 
 -19   1  10       31.65       35.85      6.15 o 
 -17   1  10      214.57      221.67     11.66 o 
 -15   1  10     1859.34     1900.50     56.57 o 
 -13   1  10     1379.46     1449.84     46.59 o 
 -11   1  10      701.25      702.86     22.56 o 
  -9   1  10       86.14       86.60      7.23 o 
  -7   1  10      312.55      199.00     69.76 o 
  -5   1  10       97.68       82.89      6.76 o 
  -3   1  10        1.99        1.93      3.30 o 
  -1   1  10      440.00      385.13     17.55 o 
   1   1  10      240.68      255.85     14.94 o 
   3   1  10      334.04      324.74     18.74 o 
   5   1  10       35.83       40.30      9.01 o 
   7   1  10       94.82      101.38     13.37 o 
   9   1  10        9.15       16.47      8.05 o 
  11   1  10       15.95       11.71      8.07 o 
 -28   2  10        9.57       10.10      6.04 o 
 -26   2  10       54.90       60.93      9.30 o 
 -24   2  10        8.28        8.57      5.08 o 
 -22   2  10       77.12       68.17      8.91 o 
 -20   2  10       67.30       65.87      8.40 o 
 -18   2  10       47.69       42.71      5.94 o 
 -16   2  10       53.19       59.68      6.39 o 
 -14   2  10      309.46      295.10     15.37 o 
 -12   2  10      244.93      239.06     12.71 o 
 -10   2  10     1590.92     1594.44     42.05 o 
  -8   2  10      803.96      801.74     20.51 o 
  -6   2  10      233.17      205.74     14.11 o 
  -4   2  10      819.46      771.33     53.61 o 
  -2   2  10      147.58      142.45     12.67 o 
   0   2  10      747.06      797.82     27.85 o 
   2   2  10      235.32      230.93     15.97 o 
   4   2  10      160.17      166.23     14.38 o 
   6   2  10       21.09       24.30      8.56 o 
   8   2  10       74.13       81.62     13.31 o 
  10   2  10       35.42       37.37     20.73 o 
 -27   3  10        0.50        4.53      6.67 o 
 -25   3  10        0.56        2.01      5.18 o 
 -23   3  10       15.06       19.56      8.01 o 
 -21   3  10       28.85       25.59      5.83 o 
 -19   3  10       65.91       75.12      7.94 o 
 -17   3  10       41.61       42.10      6.21 o 
 -15   3  10        1.82        4.98      3.54 o 
 -13   3  10       48.47       57.95      7.63 o 
 -11   3  10      106.59      118.30      9.89 o 
  -9   3  10      115.11      104.69     11.95 o 
  -7   3  10      244.37      256.64     17.13 o 
  -5   3  10      685.27      681.24     51.70 o 
  -3   3  10       44.80       38.87      9.00 o 
  -1   3  10        8.96        9.59      5.71 o 
   1   3  10        7.90        2.91      5.39 o 
   3   3  10       43.02       44.82      9.72 o 
   5   3  10       10.05        6.47      6.49 o 
   7   3  10       37.03       30.39      7.84 o 
 -22   4  10       61.16       66.27      9.01 o 
 -20   4  10       11.40       12.35      5.60 o 
 -18   4  10       19.94       22.26      5.91 o 
 -16   4  10        0.57        3.15      4.05 o 
 -14   4  10       26.79       33.43      7.27 o 
 -12   4  10        4.08        3.64      5.81 o 
 -10   4  10      407.24      459.30     24.52 o 
  -8   4  10      171.26      165.12     31.26 o 
  -6   4  10        5.23       -0.34      5.20 o 
  -4   4  10      107.14       87.75     13.34 o 
  -2   4  10       65.93       61.33     11.77 o 
   0   4  10       23.44       14.42      7.61 o 
   2   4  10       19.93       27.11      9.41 o 
   4   4  10       40.03       39.69     19.90 o 
 -13   5  10       28.54       21.46      9.31 o 
 -11   5  10        1.53        2.06      7.63 o 
  -9   5  10        6.92        6.84      7.09 o 
  -7   5  10        7.95        7.64      7.57 o 
  -5   5  10        0.01       -4.28      6.07 o 
 -29   1  11       12.79       10.20      7.41 o 
 -27   1  11       76.73       76.87     12.73 o 
 -25   1  11      306.63      320.44     20.56 o 
 -23   1  11      390.13      372.52     22.11 o 
 -21   1  11       25.48       23.10      5.83 o 
 -19   1  11      294.95      289.59     14.04 o 
 -17   1  11      709.65      755.61     47.27 o 
 -15   1  11     1125.88     1110.20     31.86 o 
 -13   1  11      388.07      411.43     20.22 o 
 -11   1  11      394.38      373.94     14.29 o 
  -9   1  11       22.77       19.36      5.65 o 
  -7   1  11        1.41        0.20      2.11 o 
  -5   1  11      225.42      208.06     13.22 o 
  -3   1  11       25.42       28.30      9.09 o 
  -1   1  11      246.57      212.38     14.15 o 
   1   1  11       87.40       79.58     14.96 o 
   3   1  11       45.48       29.13      8.47 o 
   5   1  11       61.73       74.90     12.28 o 
   7   1  11       16.44       22.57      8.31 o 
   9   1  11       14.62       24.95      9.54 o 
 -28   2  11       52.24       51.92     11.80 o 
 -26   2  11       22.06       23.36      6.90 o 
 -24   2  11       17.43       15.32      5.85 o 
 -22   2  11       20.37       16.00      7.34 o 
 -20   2  11       80.65       83.97      9.48 o 
 -18   2  11       77.04       81.85      8.60 o 
 -16   2  11        4.51        4.02      3.73 o 
 -14   2  11       51.51       59.66      8.97 o 
 -12   2  11      278.05      291.29     13.65 o 
 -10   2  11      101.55       63.69     32.63 o 
  -8   2  11      448.54      416.84     20.25 o 
  -6   2  11      233.10      225.54     15.40 o 
  -4   2  11      277.89      273.15     17.26 o 
  -2   2  11      137.60      123.46     13.76 o 
   0   2  11      156.52      171.61     20.22 o 
   2   2  11        6.41        1.88      5.46 o 
   4   2  11       82.98       70.94     12.08 o 
   6   2  11      182.05      195.43     18.35 o 
   8   2  11        5.01        2.47      7.03 o 
 -25   3  11        5.74        7.02      7.25 o 
 -23   3  11       36.22       37.93      8.14 o 
 -21   3  11       10.56       13.99      5.14 o 
 -19   3  11        1.04        5.58      4.11 o 
 -17   3  11       32.22       33.89      6.12 o 
 -15   3  11       39.77       37.06      7.09 o 
 -13   3  11       10.34        7.10      4.55 o 
 -11   3  11       41.18       51.94      9.77 o 
  -9   3  11      506.12      479.78     23.66 o 
  -7   3  11      123.67      126.59     13.80 o 
  -5   3  11      194.89      180.79     15.46 o 
  -3   3  11      207.23      205.69     16.73 o 
  -1   3  11        6.94        8.79      6.33 o 
   1   3  11       31.96       27.90      8.96 o 
   3   3  11       23.24       21.69      9.63 o 
   5   3  11       54.22       57.23     13.43 o 
 -20   4  11       26.48       32.47      6.99 o 
 -18   4  11       23.14       17.08      5.60 o 
 -16   4  11       16.16       15.62      6.26 o 
 -14   4  11       82.95       85.75     28.84 o 
 -12   4  11       19.07       11.65      7.10 o 
 -10   4  11      491.71      504.87     26.51 o 
  -8   4  11       12.05       11.39      7.14 o 
  -6   4  11       31.80       21.56      8.40 o 
  -4   4  11        6.84        3.74      6.48 o 
  -2   4  11       55.80       58.53     12.18 o 
   0   4  11      101.34      103.10     14.91 o 
 -30   0  12       55.92       59.66     17.71 o 
 -28   0  12        9.05       11.01     10.59 o 
 -26   0  12        9.56        6.52      8.86 o 
 -24   0  12      169.87      145.64     21.84 o 
 -22   0  12      664.34      714.13     41.17 o 
 -20   0  12     2476.80     2640.04     75.81 o 
 -18   0  12     1522.52     1628.89     58.10 o 
 -16   0  12      648.53      734.36     38.23 o 
 -14   0  12        2.78        0.18      5.50 o 
 -12   0  12       20.63       22.14      9.15 o 
 -10   0  12      343.12      333.52     24.59 o 
  -8   0  12      235.67      227.79     20.22 o 
  -6   0  12     1556.07     1402.05     47.39 o 
  -2   0  12      652.18      607.51     35.48 o 
   0   0  12       88.97       96.93     17.05 o 
   2   0  12       58.47       63.72     15.44 o 
   4   0  12       39.62       30.70     13.04 o 
   6   0  12       84.74       89.03     19.57 o 
   8   0  12      158.84      182.80     26.99 o 
 -29   1  12        9.61        4.89      6.72 o 
 -27   1  12       59.19       62.89     12.31 o 
 -25   1  12      126.12      123.87     14.76 o 
 -23   1  12      399.73      419.30     23.16 o 
 -21   1  12       55.47       50.56     10.08 o 
 -19   1  12        1.34       -0.13      4.36 o 
 -17   1  12       32.16       38.20      8.65 o 
 -15   1  12      111.46      100.67     11.63 o 
 -13   1  12      379.25      383.55     19.35 o 
 -11   1  12       84.39       73.25      7.66 o 
  -9   1  12       85.23       85.80      8.08 o 
  -7   1  12      461.70      416.38     19.86 o 
  -5   1  12       16.99       10.00      5.07 o 
  -3   1  12      164.44      167.46     22.23 o 
  -1   1  12      102.39       81.26     15.14 o 
   1   1  12      339.22      319.77     31.17 o 
   3   1  12       76.01       73.88     11.97 o 
   5   1  12      114.28      135.48     16.19 o 
   7   1  12       11.19       13.86      8.55 o 
 -28   2  12      153.17      155.85     17.74 o 
 -26   2  12       25.07       36.10      8.36 o 
 -24   2  12       79.35       87.52     10.62 o 
 -22   2  12       34.70       33.88      7.43 o 
 -20   2  12        2.66       -0.16      3.97 o 
 -18   2  12       10.97        4.41      5.18 o 
 -16   2  12       22.38       25.95      6.16 o 
 -14   2  12      154.03      158.10     11.20 o 
 -12   2  12      110.55      105.48      9.56 o 
 -10   2  12      106.21      110.93     12.14 o 
  -8   2  12       25.64       29.56      7.61 o 
  -6   2  12       25.36       29.70      7.71 o 
  -4   2  12      160.02      154.55     14.58 o 
  -2   2  12       72.37       69.99     10.96 o 
   0   2  12       96.74      125.29     19.39 o 
   4   2  12        3.66        5.27      8.13 o 
   6   2  12        3.47        4.46      7.63 o 
 -25   3  12        1.18        1.44      6.86 o 
 -23   3  12        5.14        6.37      5.49 o 
 -21   3  12       20.01       26.35      7.21 o 
 -19   3  12        9.21       12.76      5.67 o 
 -17   3  12        9.73        7.98      4.99 o 
 -15   3  12       28.10       31.37      6.94 o 
 -13   3  12       32.02       26.70     10.86 o 
 -11   3  12       13.61        8.12      6.16 o 
  -9   3  12       55.30       50.11     10.33 o 
  -7   3  12       19.64       15.28      7.00 o 
  -5   3  12      196.57      187.64     16.72 o 
  -3   3  12       54.05       54.13     10.98 o 
  -1   3  12        6.75        1.25      6.19 o 
   1   3  12       15.19       18.38      7.95 o 
   3   3  12        5.56       -2.93      7.84 o 
 -18   4  12       38.11       60.32     12.27 o 
 -16   4  12       68.22       99.74     25.16 o 
 -14   4  12      231.97      267.55     27.91 o 
 -12   4  12       27.93       23.60      9.29 o 
 -10   4  12      265.74      281.93     21.11 o 
  -8   4  12       30.67       25.69      9.22 o 
  -6   4  12       29.51       33.12     10.40 o 
  -4   4  12        9.50        8.96      7.60 o 
 -27   1  13       25.94       30.57      9.15 o 
 -25   1  13      254.34      271.80     20.08 o 
 -23   1  13      123.63      108.65     14.15 o 
 -21   1  13       41.55       36.77      9.40 o 
 -19   1  13       60.11       59.72     10.73 o 
 -17   1  13       41.32       34.87      8.56 o 
 -15   1  13       57.85       59.11     10.11 o 
 -13   1  13      322.92      329.00     34.44 o 
 -11   1  13      279.50      264.10     13.47 o 
  -9   1  13       17.12       17.69      6.46 o 
  -7   1  13       37.06       32.42      8.05 o 
  -5   1  13      187.64      168.02     19.87 o 
  -3   1  13        5.11       10.05      8.62 o 
  -1   1  13       32.72       33.53      9.34 o 
   1   1  13       19.68       26.06      9.19 o 
   3   1  13       65.99      102.49     16.33 o 
 -26   2  13       16.85       25.51      9.56 o 
 -24   2  13        9.39        8.37      5.72 o 
 -22   2  13        9.20       12.21      7.00 o 
 -20   2  13       29.41       26.09      8.40 o 
 -18   2  13        7.88        3.52      5.36 o 
 -16   2  13      191.73      205.14     16.27 o 
 -14   2  13       45.76       39.84      7.31 o 
 -12   2  13      367.75      406.90     21.79 o 
 -10   2  13       76.66       68.86     10.69 o 
  -8   2  13      108.55      114.27     13.16 o 
  -6   2  13        8.55       10.64      6.72 o 
  -4   2  13       45.86       58.03     10.73 o 
  -2   2  13       27.29       35.33      9.45 o 
   2   2  13       41.26       56.90     17.95 o 
 -23   3  13       38.02       40.20      8.93 o 
 -21   3  13      128.42      155.10     16.78 o 
 -19   3  13       72.72       97.13     13.64 o 
 -17   3  13       24.26       37.32      8.02 o 
 -15   3  13      137.77      146.57     15.53 o 
 -13   3  13       24.47       13.66      7.42 o 
 -11   3  13       80.88      101.77     13.62 o 
  -9   3  13      140.31      160.06     16.54 o 
  -7   3  13       93.56       96.72     13.62 o 
  -5   3  13      190.06      203.43     18.24 o 
  -3   3  13        4.20        6.13      7.12 o 
  -1   3  13        1.61        3.03      7.13 o 
 -14   4  13       43.62       52.12     17.77 o 
 -12   4  13       59.88       73.24     19.27 o 
 -10   4  13       14.32        7.30     11.97 o 
 -26   0  14       96.18       73.66     18.91 o 
 -24   0  14      176.16      169.93     24.77 o 
 -22   0  14      115.21      154.91     22.98 o 
 -20   0  14        2.49       -0.12      6.64 o 
 -18   0  14      383.46      428.60     32.85 o 
 -16   0  14        9.96        6.40      7.72 o 
 -14   0  14       30.58       20.28     10.05 o 
 -12   0  14       91.56       90.05     16.45 o 
 -10   0  14      332.52      305.28     25.79 o 
  -6   0  14       34.61       28.00     12.27 o 
  -4   0  14      103.23       95.50     17.89 o 
  -2   0  14       26.20       17.59     10.95 o 
   0   0  14        5.86       11.61     11.43 o 
   2   0  14      126.88      161.02     25.01 o 
 -27   1  14       24.60       19.38      8.97 o 
 -25   1  14      123.50      122.89     15.84 o 
 -23   1  14       68.53       49.65     11.38 o 
 -21   1  14      124.26      142.17     15.82 o 
 -19   1  14       96.19       95.36     13.16 o 
 -17   1  14      121.39      144.43     14.97 o 
 -15   1  14      112.84      125.96     13.88 o 
 -13   1  14       28.11       25.73     10.95 o 
 -11   1  14      122.98      132.30     19.69 o 
  -9   1  14       66.40       59.40     10.01 o 
  -7   1  14       18.72       14.46      6.66 o 
  -1   1  14       36.73       45.18     15.92 o 
   1   1  14       25.82       20.28     13.94 o 
 -24   2  14       45.19       47.41     11.48 o 
 -22   2  14       37.04       44.65     10.83 o 
 -20   2  14      133.80      135.05     20.61 o 
 -18   2  14       14.04        8.99      6.71 o 
 -16   2  14      242.08      246.66     18.51 o 
 -14   2  14       48.16       52.12     15.32 o 
 -12   2  14        2.59       -2.20      4.82 o 
 -10   2  14       69.60       79.12     12.05 o 
  -8   2  14        1.93        2.85      5.40 o 
  -6   2  14       32.33       28.63      9.15 o 
  -4   2  14        8.99       -0.36      5.79 o 
  -2   2  14       15.16       27.58     13.58 o 
 -19   3  14       54.14       56.67     11.80 o 
 -17   3  14        4.54        7.84      9.45 o 
 -15   3  14       27.34       23.49      9.03 o 
 -13   3  14        0.45        0.15      6.08 o 
 -11   3  14       79.37       93.26     14.16 o 
  -9   3  14       38.15       36.41     10.35 o 
  -7   3  14        2.18        5.73      6.79 o 
 -25   1  15       25.78       21.66     12.92 o 
 -23   1  15       23.72       26.24      9.12 o 
 -21   1  15        1.76        5.15      6.56 o 
 -19   1  15       13.40       10.44      6.98 o 
 -17   1  15      135.70      161.13     16.23 o 
 -15   1  15       22.28       24.89     11.91 o 
 -13   1  15        2.87        4.79      7.96 o 
 -11   1  15       14.94       11.79      9.93 o 
  -9   1  15       57.65       51.58     14.66 o 
  -7   1  15        7.90        8.62     10.05 o 
  -3   1  15      102.02       85.86     20.64 o 
 -22   2  15       17.31       20.64     12.45 o 
 -20   2  15        4.03        0.20      6.13 o 
 -18   2  15       21.91       27.50      9.28 o 
 -16   2  15       41.80       29.50     12.92 o 
 -14   2  15       25.11       11.55     10.11 o 
 -12   2  15       73.30       75.03     17.65 o 
 -10   2  15       75.95       96.08     16.51 o 
  -8   2  15       39.33       51.10     11.61 o 
  -6   2  15       36.14       54.51     11.95 o 
 -22   0  16      195.77      233.12     28.48 o 
 -20   0  16       54.84       54.87     16.51 o 
 -18   0  16        5.92       -0.78      8.56 o 
 -16   0  16       11.84       15.08     10.65 o 
 -14   0  16       70.72       50.74     16.10 o 
 -21   1  16       31.44       51.23     11.90 o 
 -19   1  16        3.19        1.85      6.01 o 
 -17   1  16       92.15      109.14     20.64 o 
 -15   1  16      131.89      156.71     23.46 o 
 -13   1  16       19.73        4.31      9.27 o 
 -11   1  16        7.58        8.44     10.29 o 
                                                 
